# Supplementary material for: ALA reverses ABA-induced stomatal closure by modulating PP2AC and SnRK2.6 activity in apple leaves
Source: Hortic Res. 2023 Apr 10;10(6):uhad067. doi: 10.1093/hr/uhad067 (PMC10243991; doi:10.1093/hr/uhad067)
Supplement: Web_Material_uhad067 [file web_material_uhad067.zip]

Archive with 9 entries (9 files):
- Appendix 1 PP2A activity kits.pdf
- Appendix 2 SnRK2.6 activity kits.pdf
- Appendix 3 Customized MdPP2AC antibody.pdf
- Appendix 4 Phosphorylated antibody.pdf
- Supplementary figures--.docx
- Table S1 correlation analysis between stomatal aperture, PP2A activity and gene expressions of PP2A subunits.xlsx
- Table S2 Detailed information on apple PP2As.docx
- Table S3 Research on ALA application in agricultural production since 1984.docx
- Table S4 all primers.xlsx
