# Supplementary material for: ALA reverses ABA-induced stomatal closure by modulating PP2AC and SnRK2.6 activity in apple leaves
Source: Hortic Res. 2023 Apr 10;10(6):uhad067. doi: 10.1093/hr/uhad067 (PMC10243991; doi:10.1093/hr/uhad067)
Supplement: Web_Material_uhad067 [file web_material_uhad067.zip › Table S1 correlation analysis between stomatal aperture, PP2A activity and gene expressions of PP2A subunits.xlsx]

## Sheet: 原始数据
相关性
	Stomatal aperture	PP2A activity	SnRK2.6	MdPP2AA	MdPP2AAβ	MdPP2AAβ-1	MdPP2AAβ-2	MdPP2AB’’-TON2	MdPP2AB’’-TON2-1	MdPP2AB’’α-1	MdPP2AB’’α-2	MdPP2AB’’β	MdPP2AB’’δ	MdPP2AB'β	MdPP2ABβ-1	MdPP2AB'β-1	MdPP2ABβ-2	MdPP2AB'β-2	MdPP2ABβ-3	MdPP2ABβ-4	MdPP2ABβ-5	MdPP2ABβ-6	MdPP2ABβ-7	MdPP2ABβ-8	MdPP2AB'γ	MdPP2AB'γ-1	MdPP2AB'ε	MdPP2AB'θ	MdPP2AB'θ-1	MdPP2AB'θ-2	MdPP2AB'θ-3	MdPP2AB'κ	MdPP2AB'κ-1	MdPP2AB'κ-2	MdPP2AB'κ-3	MdPP2AC	MdPP2AC-2	MdPP2AC-3	MdPP2AC-4	MdPP2AC-5	MdPP2AC-6	MdPP2AC-7	MdPP2AC-8	MdPP2AC-9	MdPP2AC-10
Stomatal aperture	1	.838**	-.660**	-0.257158	0.00384433	-0.359945	0.456453	0.231335	0.197508	0.126028	-0.00795798	0.0643861	0.209575	0.17521	-0.345062	0.380886	.558*	0.395364	-0.0337071	-0.174395	.546*	-0.0966304	0.00730778	-0.0745534	0.078282	0.348967	0.280507	0.0364374	0.20638	-0.417646	.592*	-0.042661	0.0482612	0.226157	-0.174076	.724**	0.193794	-0.0799041	-0.00907351	-0.199056	0.0495971	0.135013	0.0768004	0.13126	0.413059
		4.9894e-05	0.00539546	0.336303	0.988726	0.170869	0.0755331	0.388654	0.463427	0.641873	0.976665	0.812736	0.435973	0.516313	0.190558	0.145533	0.024797	0.12959	0.901374	0.518297	0.0286483	0.721839	0.978571	0.783774	0.773217	0.185255	0.29265	0.893426	0.443159	0.107475	0.015742	0.875346	0.859125	0.399655	0.519075	0.00152646	0.472045	0.768636	0.973395	0.459857	0.855264	0.618105	0.777407	0.627993	0.111794
	16	16	16	16	16	16	16	16	16	16	16	16	16	16	16	16	16	16	16	16	16	16	16	16	16	16	16	16	16	16	16	16	16	16	16	16	16	16	16	16	16	16	16	16	16
PP2A activity	.838**	1	-.595*	-0.0798165	-0.0440413	-0.247062	0.45182	0.444012	0.108572	0.195067	-0.0874859	-0.112667	0.223077	0.103085	-0.183539	0.492134	.542*	.556*	0.0383123	-0.150196	0.451747	-0.0108557	0.203695	-0.00983483	0.288277	0.28847	0.0553754	0.0351845	0.106279	-0.0594807	0.415603	0.0693593	-0.0208848	0.126076	-0.109991	.758**	0.0713823	-0.0770478	0.275029	0.161201	-0.0444149	0.102423	-0.197992	0.222645	.552*
	4.9894e-05		0.0150355	0.768883	0.871343	0.356268	0.078931	0.0849059	0.688975	0.469081	0.74732	0.677822	0.406273	0.704014	0.496238	0.0528167	0.0299694	0.0253704	0.887974	0.578748	0.0789858	0.968172	0.449244	0.971164	0.278912	0.278575	0.838597	0.897072	0.695248	0.826794	0.109384	0.798539	0.938806	0.641744	0.685104	0.000670952	0.79278	0.776707	0.302573	0.550894	0.87026	0.705835	0.462309	0.407208	0.0266891
	16	16	16	16	16	16	16	16	16	16	16	16	16	16	16	16	16	16	16	16	16	16	16	16	16	16	16	16	16	16	16	16	16	16	16	16	16	16	16	16	16	16	16	16	16
SnRK2.6	-.660**	-.595*	1	-0.27751	-0.300826	0.0836911	-0.253637	-0.106542	0.300139	-0.349076	-0.160339	0.0118034	0.0911398	0.0211851	-0.178083	-0.0683929	-0.184612	-0.239438	-0.00292436	-0.296724	-0.0636243	0.05435	-0.124766	-0.21804	-0.278739	0.147647	0.177841	0.0353518	0.296482	-0.00397364	-0.10351	0.218152	0.346551	-0.0695306	-0.0957461	-0.43637	-0.154094	-0.419037	-0.235577	-0.204997	-0.341967	-.569*	0.307136	-0.359865	-0.398863
	0.00539546	0.0150355		0.298053	0.257563	0.757968	0.343192	0.694527	0.258704	0.185108	0.553055	0.965395	0.737107	0.937928	0.509346	0.801293	0.493681	0.371775	0.991424	0.264427	0.814916	0.84155	0.645238	0.417226	0.29583	0.585282	0.509931	0.896585	0.264836	0.988347	0.702845	0.416982	0.188525	0.798051	0.724291	0.0910612	0.568815	0.106189	0.379767	0.44629	0.194831	0.0213594	0.24722	0.170971	0.125926
	16	16	16	16	16	16	16	16	16	16	16	16	16	16	16	16	16	16	16	16	16	16	16	16	16	16	16	16	16	16	16	16	16	16	16	16	16	16	16	16	16	16	16	16	16
MdPP2AA	-0.257158	-0.0798165	-0.27751	1	0.481031	0.496647	-0.158303	-0.0350469	-0.015645	0.482886	0.440428	0.189967	-0.294137	0.271645	.918**	-0.280236	0.170776	-0.0152693	.601*	.828**	-0.200654	.572*	.693**	.680**	-0.192927	-0.402158	-0.386871	0.0281744	-0.128198	.750**	-0.202821	-0.049059	0.030724	-0.157907	0.447041	-0.372486	-0.248296	.520*	.762**	.514*	.641**	.535*	-0.471592	0.173059	.527*
	0.336303	0.768883	0.298053		0.0592543	0.050354	0.558172	0.897473	0.954142	0.0581406	0.0877543	0.481006	0.268814	0.308801	5.33564e-07	0.293135	0.527148	0.955242	0.0137676	7.42596e-05	0.456187	0.0206376	0.00289952	0.00374283	0.474066	0.122541	0.138788	0.917506	0.636101	0.000816117	0.451235	0.856819	0.910068	0.559169	0.0825505	0.155368	0.353794	0.0387489	0.000601732	0.0416273	0.00747719	0.0326663	0.065166	0.521557	0.0357445
	16	16	16	16	16	16	16	16	16	16	16	16	16	16	16	16	16	16	16	16	16	16	16	16	16	16	16	16	16	16	16	16	16	16	16	16	16	16	16	16	16	16	16	16	16
MdPP2AAβ	0.00384433	-0.0440413	-0.300826	0.481031	1	.773**	-0.439279	-.546*	-0.0116613	.864**	.610*	.509*	0.019689	-0.274351	.585*	-0.48965	0.185247	-0.102542	0.30722	.725**	-0.299934	0.335718	0.363374	.599*	-0.368297	-0.343851	0.202998	0.396621	-0.190544	0.105378	-0.207738	-0.386266	-0.2884	0.276254	.642**	-0.0503866	-.526*	.790**	0.187567	-0.139795	0.283444	0.414209	0.287904	0.372107	-0.0627182
	0.988726	0.871343	0.257563	0.0592543		0.000450359	0.0886811	0.0287922	0.965811	1.60818e-05	0.0121488	0.0438232	0.942304	0.303814	0.0172071	0.0542094	0.492169	0.705507	0.247085	0.00147517	0.259046	0.203648	0.166533	0.0142498	0.160436	0.192223	0.450832	0.128266	0.479649	0.697717	0.440098	0.13946	0.278697	0.300337	0.00733631	0.852983	0.0363956	0.000273479	0.486666	0.605598	0.28741	0.1107	0.279562	0.155822	0.81751
	16	16	16	16	16	16	16	16	16	16	16	16	16	16	16	16	16	16	16	16	16	16	16	16	16	16	16	16	16	16	16	16	16	16	16	16	16	16	16	16	16	16	16	16	16
MdPP2AAβ-1	-0.359945	-0.247062	0.0836911	0.496647	.773**	1	-0.444103	-.526*	-0.0267057	.800**	0.309471	0.225492	0.0867404	-0.299011	.640**	-0.493023	0.0423751	-0.0680234	0.248301	.604*	-0.33031	0.228214	0.354377	0.478691	-0.426523	-0.203947	0.0535351	0.488552	-0.037605	0.259366	-0.272849	-0.24629	-0.248287	0.207601	.556*	-0.408551	-.502*	.611*	0.186988	0.00741028	0.0709902	0.0730415	0.243571	0.000961456	-0.0620012
	0.170869	0.356268	0.757968	0.050354	0.000450359		0.0848342	0.0364218	0.921794	0.000198958	0.24346	0.401079	0.749408	0.260587	0.00759258	0.0523244	0.876175	0.802347	0.353784	0.0132195	0.211481	0.395264	0.17807	0.0606817	0.0994531	0.448673	0.843898	0.0548339	0.89003	0.332024	0.306576	0.357822	0.353811	0.440408	0.0252246	0.116155	0.0473914	0.0118821	0.488037	0.978271	0.793896	0.788065	0.363323	0.99718	0.819564
	16	16	16	16	16	16	16	16	16	16	16	16	16	16	16	16	16	16	16	16	16	16	16	16	16	16	16	16	16	16	16	16	16	16	16	16	16	16	16	16	16	16	16	16	16
MdPP2AAβ-2	0.456453	0.45182	-0.253637	-0.158303	-0.439279	-0.444103	1	.600*	0.149139	-0.349208	-0.0235867	0.0434787	-0.0644588	0.299878	-0.392733	0.418116	0.0857014	0.371025	0.266185	-0.256952	.560*	0.104336	0.0518843	-0.00153513	0.252979	0.488469	-0.279757	-0.134114	0.286483	-0.0262806	0.319342	0.211607	0.403888	-0.234711	-0.419494	0.458734	.726**	-0.356355	0.218141	0.43767	-0.105907	0.230474	-0.237604	0.00332857	0.386526
	0.0755331	0.078931	0.343192	0.558172	0.0886811	0.0848342		0.0139482	0.581453	0.184931	0.930906	0.872974	0.812528	0.259139	0.132394	0.107039	0.752322	0.157123	0.319006	0.336705	0.0241001	0.700577	0.848659	0.995498	0.344489	0.0548812	0.293997	0.620468	0.282048	0.923035	0.227956	0.431434	0.12079	0.381571	0.105768	0.073899	0.00146268	0.17549	0.417005	0.089992	0.696267	0.390472	0.375558	0.990239	0.139172
	16	16	16	16	16	16	16	16	16	16	16	16	16	16	16	16	16	16	16	16	16	16	16	16	16	16	16	16	16	16	16	16	16	16	16	16	16	16	16	16	16	16	16	16	16
MdPP2AB’’-TON2	0.231335	0.444012	-0.106542	-0.0350469	-.546*	-.526*	.600*	1	-0.0856578	-0.476719	-0.289493	-0.357181	0.159864	0.190455	-0.114798	.774**	0.247112	.536*	0.253138	-0.272496	0.362387	0.0644369	0.189195	-0.072677	.630**	0.290485	-0.287062	-0.160271	-0.0824651	0.340752	0.13504	0.081998	0.0961198	0.0636989	-0.238248	.521*	.498*	-0.296334	0.45052	0.413637	-0.200749	0.107444	-0.42226	0.120798	.561*
	0.388654	0.0849059	0.694527	0.897473	0.0287922	0.0364218	0.0139482		0.752444	0.0619039	0.276797	0.174419	0.554246	0.479858	0.672041	0.000433341	0.356169	0.0322531	0.344175	0.307227	0.167773	0.812591	0.482823	0.7891	0.0088854	0.27508	0.281033	0.553224	0.761417	0.196525	0.618035	0.762733	0.723254	0.814702	0.374228	0.0383097	0.0497125	0.265086	0.0799044	0.111243	0.45597	0.692059	0.103251	0.655862	0.0237734
	16	16	16	16	16	16	16	16	16	16	16	16	16	16	16	16	16	16	16	16	16	16	16	16	16	16	16	16	16	16	16	16	16	16	16	16	16	16	16	16	16	16	16	16	16
MdPP2AB’’-TON2-1	0.197508	0.108572	0.300139	-0.015645	-0.0116613	-0.0267057	0.149139	-0.0856578	1	0.0161713	0.441928	.570*	0.15247	.669**	-0.186661	0.206866	.636**	0.169377	0.459755	0.124393	.622*	0.471796	0.130024	0.0121036	-.523*	.613*	0.409604	0.399054	.921**	-0.236471	.762**	.542*	.829**	-0.0905129	-0.289258	0.0170175	0.0498647	-.549*	-0.0688648	-0.21132	0.419788	0.0503016	0.411432	-0.254799	0.304266
	0.463427	0.688975	0.258704	0.954142	0.965811	0.921794	0.581453	0.752444		0.952601	0.086554	0.0211409	0.572943	0.00461488	0.488811	0.442062	0.00810281	0.530588	0.0731764	0.646235	0.0100793	0.0650345	0.631261	0.964515	0.0377949	0.0115653	0.115126	0.125728	4.19805e-07	0.377907	0.00059421	0.0299227	7.12311e-05	0.738857	0.277206	0.950123	0.85449	0.0277434	0.799948	0.432075	0.105499	0.853228	0.113354	0.340909	0.251891
	16	16	16	16	16	16	16	16	16	16	16	16	16	16	16	16	16	16	16	16	16	16	16	16	16	16	16	16	16	16	16	16	16	16	16	16	16	16	16	16	16	16	16	16	16
MdPP2AB’’α-1	0.126028	0.195067	-0.349076	0.482886	.864**	.800**	-0.349208	-0.476719	0.0161713	1	0.405444	0.3029	0.211529	-0.221883	.544*	-0.355245	0.263464	0.0946662	0.159827	.659**	-0.203931	0.15784	0.292663	0.361851	-0.380736	-0.211795	0.167585	0.391219	-0.0588878	0.0520769	-0.0667534	-0.329322	-0.285136	0.241335	.681**	0.0112372	-.527*	.646**	0.236511	-0.0505153	0.251382	0.302541	0.161375	0.23249	0.103656
	0.641873	0.469081	0.185108	0.0581406	1.60818e-05	0.000198958	0.184931	0.0619039	0.952601		0.119228	0.254135	0.431609	0.408858	0.0294614	0.176934	0.324165	0.72729	0.554338	0.00554123	0.448708	0.559339	0.271332	0.16845	0.145704	0.431015	0.535009	0.134025	0.828496	0.848103	0.805971	0.212934	0.284417	0.367881	0.00367723	0.967054	0.0361491	0.00686863	0.377824	0.852611	0.347646	0.254726	0.550458	0.386222	0.702444
	16	16	16	16	16	16	16	16	16	16	16	16	16	16	16	16	16	16	16	16	16	16	16	16	16	16	16	16	16	16	16	16	16	16	16	16	16	16	16	16	16	16	16	16	16
MdPP2AB’’α-2	-0.00795798	-0.0874859	-0.160339	0.440428	.610*	0.309471	-0.0235867	-0.289493	0.441928	0.405444	1	.922**	-0.23734	0.370097	0.268283	-0.323774	0.23805	-0.204891	.643**	.743**	-0.0830429	.727**	0.26495	0.49562	-0.415914	-0.0655045	0.0187664	0.321171	0.214824	0.0724396	0.131993	0.227435	0.397829	-0.0566822	0.165825	-0.00966745	-0.157067	0.222451	0.155623	0.0433921	.575*	.678**	0.185236	0.229276	0.0690592
	0.976665	0.74732	0.553055	0.0877543	0.0121488	0.24346	0.930906	0.276797	0.086554	0.119228		3.73006e-07	0.376105	0.158244	0.315061	0.221205	0.374636	0.446529	0.00719668	0.000980143	0.759791	0.00141784	0.321342	0.0509069	0.109092	0.809538	0.945004	0.225155	0.424298	0.789775	0.626055	0.396924	0.127001	0.834836	0.539369	0.971654	0.561289	0.407628	0.564939	0.873226	0.0199112	0.00389006	0.492195	0.393008	0.799394
	16	16	16	16	16	16	16	16	16	16	16	16	16	16	16	16	16	16	16	16	16	16	16	16	16	16	16	16	16	16	16	16	16	16	16	16	16	16	16	16	16	16	16	16	16
MdPP2AB’’β	0.0643861	-0.112667	0.0118034	0.189967	.509*	0.225492	0.0434787	-0.357181	.570*	0.3029	.922**	1	-0.261098	0.40326	0.0294737	-0.348044	0.243935	-0.332964	.604*	.556*	-0.0179043	.708**	0.136547	0.385372	-.606*	0.00891768	0.26958	0.320682	0.356221	-0.139969	0.215621	0.280163	.564*	-0.106745	0.0542987	-0.00207998	-0.119486	0.0822838	-0.016938	-0.14299	0.427486	0.4633	0.317526	0.0411257	-0.0576789
	0.812736	0.677822	0.965395	0.481006	0.0438232	0.401079	0.872974	0.174419	0.0211409	0.254135	3.73006e-07		0.32869	0.121423	0.913715	0.186499	0.362584	0.207613	0.0132689	0.0254265	0.947527	0.00214511	0.614083	0.140457	0.0128229	0.973852	0.312637	0.225903	0.175664	0.605143	0.42254	0.293266	0.0229668	0.693971	0.841697	0.9939	0.659387	0.761928	0.950356	0.597297	0.0986088	0.0707061	0.23076	0.879801	0.83197
	16	16	16	16	16	16	16	16	16	16	16	16	16	16	16	16	16	16	16	16	16	16	16	16	16	16	16	16	16	16	16	16	16	16	16	16	16	16	16	16	16	16	16	16	16
MdPP2AB’’δ	0.209575	0.223077	0.0911398	-0.294137	0.019689	0.0867404	-0.0644588	0.159864	0.15247	0.211529	-0.23734	-0.261098	1	-0.270487	-0.152319	.545*	0.35684	.727**	-0.284218	-0.181567	0.432533	-0.496525	-0.22741	-0.45942	0.210747	.582*	0.252103	0.305151	0.212816	-0.406598	0.36919	-0.400942	-0.25042	.633**	0.312195	0.444848	0.0374429	-0.162732	-0.179631	-0.395429	-0.231006	-0.0542531	.558*	0.201047	0.0361652
	0.435973	0.406273	0.737107	0.268814	0.942304	0.749408	0.812528	0.554246	0.572943	0.431609	0.376105	0.32869		0.31095	0.57333	0.0290666	0.174861	0.00141583	0.286038	0.500957	0.0942683	0.0504193	0.396977	0.0734132	0.433352	0.0180872	0.346219	0.250445	0.428746	0.11808	0.159347	0.123783	0.349556	0.00851598	0.239117	0.0842507	0.890502	0.547067	0.505611	0.129521	0.389349	0.841829	0.024723	0.455287	0.894218
	16	16	16	16	16	16	16	16	16	16	16	16	16	16	16	16	16	16	16	16	16	16	16	16	16	16	16	16	16	16	16	16	16	16	16	16	16	16	16	16	16	16	16	16	16
MdPP2AB'β	0.17521	0.103085	0.0211851	0.271645	-0.274351	-0.299011	0.299878	0.190455	.669**	-0.221883	0.370097	0.40326	-0.270487	1	0.00685875	0.129783	.503*	-0.0987924	.540*	0.256051	0.352067	.563*	0.205378	0.0650718	-0.423274	0.262741	-0.013937	0.0135929	.623**	0.074752	.637**	.639**	.828**	-0.221653	-0.39504	-0.161979	0.178385	-0.487717	0.198803	0.0506723	.588*	0.177867	-0.185424	-0.444949	.578*
	0.516313	0.704014	0.937928	0.308801	0.303814	0.260587	0.259139	0.479858	0.00461488	0.408858	0.158244	0.121423	0.31095		0.979888	0.631898	0.0469303	0.715853	0.0308434	0.33846	0.181115	0.0230403	0.445425	0.810775	0.102338	0.325544	0.959144	0.960152	0.00991197	0.78321	0.00798362	0.00772683	7.62043e-05	0.409356	0.129933	0.548948	0.508616	0.0553121	0.460439	0.852158	0.0165148	0.509869	0.491747	0.0841724	0.0190139
	16	16	16	16	16	16	16	16	16	16	16	16	16	16	16	16	16	16	16	16	16	16	16	16	16	16	16	16	16	16	16	16	16	16	16	16	16	16	16	16	16	16	16	16	16
MdPP2ABβ-1	-0.345062	-0.183539	-0.178083	.918**	.585*	.640**	-0.392733	-0.114798	-0.186661	.544*	0.268283	0.0294737	-0.152319	0.00685875	1	-0.337571	0.135904	-0.0305291	0.455457	.747**	-0.315294	0.408308	.700**	.688**	-0.165364	-0.492402	-0.287846	0.0523492	-0.302762	.737**	-0.352906	-0.310696	-0.238538	0.0952137	.610*	-0.420238	-0.428719	.698**	.696**	0.311866	0.421378	0.335053	-0.316626	0.206419	0.378042
	0.190558	0.496238	0.509346	5.33564e-07	0.0172071	0.00759258	0.132394	0.672041	0.488811	0.0294614	0.315061	0.913715	0.57333	0.979888		0.201007	0.615768	0.910636	0.076254	0.000888565	0.234237	0.116393	0.0025575	0.00320607	0.540512	0.052668	0.279663	0.847318	0.254362	0.0011206	0.180005	0.2415	0.373629	0.725769	0.0120901	0.105087	0.0975357	0.00264914	0.00273009	0.23964	0.104049	0.204601	0.232159	0.443071	0.148813
	16	16	16	16	16	16	16	16	16	16	16	16	16	16	16	16	16	16	16	16	16	16	16	16	16	16	16	16	16	16	16	16	16	16	16	16	16	16	16	16	16	16	16	16	16
MdPP2AB'β-1	0.380886	0.492134	-0.0683929	-0.280236	-0.48965	-0.493023	0.418116	.774**	0.206866	-0.355245	-0.323774	-0.348044	.545*	0.129783	-0.337571	1	0.458483	.779**	0.0331605	-0.338338	.626**	-0.185222	-0.138407	-0.405536	.565*	.646**	0.150295	0.237493	0.242068	-0.0989945	.500*	0.143578	0.102623	0.146831	-0.327529	.620*	.570*	-.526*	0.0410867	0.0755837	-0.060897	0.0747961	0.0049661	0.0307727	0.483141
	0.145533	0.0528167	0.801293	0.293135	0.0542094	0.0523244	0.107039	0.000433341	0.442062	0.176934	0.221205	0.186499	0.0290666	0.631898	0.201007		0.0740775	0.000375844	0.902966	0.199921	0.00954732	0.492229	0.609217	0.119137	0.0225591	0.00691766	0.578494	0.375789	0.366385	0.715294	0.0484317	0.595773	0.705287	0.587379	0.215585	0.010342	0.0212224	0.036195	0.879914	0.780853	0.82273	0.783086	0.985437	0.909926	0.0579888
	16	16	16	16	16	16	16	16	16	16	16	16	16	16	16	16	16	16	16	16	16	16	16	16	16	16	16	16	16	16	16	16	16	16	16	16	16	16	16	16	16	16	16	16	16
MdPP2ABβ-2	.558*	.542*	-0.184612	0.170776	0.185247	0.0423751	0.0857014	0.247112	.636**	0.263464	0.23805	0.243935	0.35684	.503*	0.135904	0.458483	1	0.462498	0.492084	0.242585	.586*	0.381859	0.406658	0.186401	-0.233345	0.461951	0.416588	0.452067	.524*	-0.032061	.748**	0.157183	0.345589	0.402267	-0.0371706	0.332213	-0.0725729	-0.130497	0.257146	-0.259584	0.336555	0.116817	0.239515	-0.0946135	.717**
	0.024797	0.0299694	0.493681	0.527148	0.492169	0.876175	0.752322	0.356169	0.00810281	0.324165	0.374636	0.362584	0.174861	0.0469303	0.615768	0.0740775		0.0712597	0.0528442	0.365329	0.0171447	0.144421	0.118021	0.489429	0.38443	0.0716392	0.10846	0.0787469	0.0373561	0.90617	0.000866709	0.560994	0.189837	0.12243	0.891294	0.208703	0.789396	0.630009	0.336327	0.331603	0.202452	0.666581	0.371616	0.727436	0.0017822
	16	16	16	16	16	16	16	16	16	16	16	16	16	16	16	16	16	16	16	16	16	16	16	16	16	16	16	16	16	16	16	16	16	16	16	16	16	16	16	16	16	16	16	16	16
MdPP2AB'β-2	0.395364	.556*	-0.239438	-0.0152693	-0.102542	-0.0680234	0.371025	.536*	0.169377	0.0946662	-0.204891	-0.332964	.727**	-0.0987924	-0.0305291	.779**	0.462498	1	0.0275537	-0.134358	.707**	-0.235847	0.136896	-0.133643	.517*	.666**	-0.0580844	0.263404	0.248941	-0.00195797	0.417652	-0.169527	-0.117144	0.292288	0.0428138	.593*	0.354296	-0.188585	0.23924	0.191076	-0.0178119	0.219548	0.12327	0.352784	.507*
	0.12959	0.0253704	0.371775	0.955242	0.705507	0.802347	0.157123	0.0322531	0.530588	0.72729	0.446529	0.207613	0.00141583	0.715853	0.910636	0.000375844	0.0712597		0.919318	0.619827	0.00218477	0.379205	0.613169	0.621706	0.0402228	0.00485754	0.830804	0.32428	0.352503	0.994258	0.107469	0.53022	0.665698	0.271975	0.874903	0.0155335	0.178176	0.48426	0.372182	0.4784	0.947798	0.413931	0.649236	0.180166	0.0451574
	16	16	16	16	16	16	16	16	16	16	16	16	16	16	16	16	16	16	16	16	16	16	16	16	16	16	16	16	16	16	16	16	16	16	16	16	16	16	16	16	16	16	16	16	16
MdPP2ABβ-3	-0.0337071	0.0383123	-0.00292436	.601*	0.30722	0.248301	0.266185	0.253138	0.459755	0.159827	.643**	.604*	-0.284218	.540*	0.455457	0.0331605	0.492084	0.0275537	1	.619*	0.1659	.926**	.669**	.700**	-0.313135	0.0472485	-0.0119249	0.313701	0.275925	.526*	0.164098	0.277265	.562*	-0.111688	0.0287553	-0.0552092	0.0689401	0.138094	.618*	0.331433	0.44197	0.471139	-0.142241	-0.0144769	.575*
	0.901374	0.887974	0.991424	0.0137676	0.247085	0.353784	0.319006	0.344175	0.0731764	0.554338	0.00719668	0.0132689	0.286038	0.0308434	0.076254	0.902966	0.0528442	0.919318		0.0105632	0.539182	2.58284e-07	0.00460677	0.00251552	0.23763	0.862055	0.965039	0.236738	0.300937	0.0361627	0.543662	0.298498	0.0234255	0.680482	0.915811	0.839075	0.799733	0.610035	0.0106557	0.20984	0.08652	0.0654608	0.599238	0.957562	0.0196852
	16	16	16	16	16	16	16	16	16	16	16	16	16	16	16	16	16	16	16	16	16	16	16	16	16	16	16	16	16	16	16	16	16	16	16	16	16	16	16	16	16	16	16	16	16
MdPP2ABβ-4	-0.174395	-0.150196	-0.296724	.828**	.725**	.604*	-0.256952	-0.272496	0.124393	.659**	.743**	.556*	-0.181567	0.256051	.747**	-0.338338	0.242585	-0.134358	.619*	1	-0.295026	.601*	0.392755	.555*	-0.401055	-0.323694	-0.0477361	0.371668	-0.0398582	0.370316	-0.0599147	-0.0255244	0.075173	-0.0103201	0.472697	-0.269804	-0.230883	.538*	0.41753	0.174958	.701**	.692**	-0.100078	0.0960529	0.307642
	0.518297	0.578748	0.264427	7.42596e-05	0.00147517	0.0132195	0.336705	0.307227	0.646235	0.00554123	0.000980143	0.0254265	0.500957	0.33846	0.000888565	0.199921	0.365329	0.619827	0.0105632		0.267302	0.0138316	0.132369	0.0256537	0.123667	0.221325	0.860644	0.156349	0.883482	0.15798	0.825548	0.925244	0.782017	0.969742	0.0644526	0.31222	0.389608	0.0317156	0.107583	0.516925	0.00245911	0.00294816	0.7123	0.72344	0.246401
	16	16	16	16	16	16	16	16	16	16	16	16	16	16	16	16	16	16	16	16	16	16	16	16	16	16	16	16	16	16	16	16	16	16	16	16	16	16	16	16	16	16	16	16	16
MdPP2ABβ-5	.546*	0.451747	-0.0636243	-0.200654	-0.299934	-0.33031	.560*	0.362387	.622*	-0.203931	-0.0830429	-0.0179043	0.432533	0.352067	-0.315294	.626**	.586*	.707**	0.1659	-0.295026	1	-0.0207564	0.135706	-0.0944846	0.0898902	.845**	0.146758	0.151666	.709**	-0.244597	.771**	0.141072	0.434336	0.086208	-0.347944	0.410197	0.463649	-.521*	0.0496225	-0.0341791	0.130224	0.046864	0.277821	0.0345207	.499*
	0.0286483	0.0789858	0.814916	0.456187	0.259046	0.211481	0.0241001	0.167773	0.0100793	0.448708	0.759791	0.947527	0.0942683	0.181115	0.234237	0.00954732	0.0171447	0.00218477	0.539182	0.267302		0.939182	0.616286	0.727794	0.740595	3.85826e-05	0.587567	0.574994	0.00210716	0.361242	0.000473764	0.602274	0.0927514	0.750901	0.186635	0.114549	0.0704663	0.0386509	0.85519	0.9	0.630732	0.863167	0.29749	0.899005	0.0493412
	16	16	16	16	16	16	16	16	16	16	16	16	16	16	16	16	16	16	16	16	16	16	16	16	16	16	16	16	16	16	16	16	16	16	16	16	16	16	16	16	16	16	16	16	16
MdPP2ABβ-6	-0.0966304	-0.0108557	0.05435	.572*	0.335718	0.228214	0.104336	0.0644369	0.471796	0.15784	.727**	.708**	-0.496525	.563*	0.408308	-0.185222	0.381859	-0.235847	.926**	.601*	-0.0207564	1	.646**	.715**	-0.418564	-0.140742	-0.00563447	0.207145	0.235214	.521*	0.0663986	0.427843	.603*	-0.243787	-0.0236498	-0.153912	-0.155487	0.130442	.534*	0.305033	0.455596	0.367362	-0.190016	-0.0256785	0.411965
	0.721839	0.968172	0.84155	0.0206376	0.203648	0.395264	0.700577	0.812591	0.0650345	0.559339	0.00141784	0.00214511	0.0504193	0.0230403	0.116393	0.492229	0.144421	0.379205	2.58284e-07	0.0138316	0.939182		0.00684989	0.00184325	0.106625	0.603132	0.983477	0.441435	0.380523	0.0383426	0.806984	0.0982972	0.0134824	0.362884	0.930722	0.569276	0.565283	0.630153	0.0332898	0.250639	0.0761529	0.161582	0.480889	0.924794	0.112841
	16	16	16	16	16	16	16	16	16	16	16	16	16	16	16	16	16	16	16	16	16	16	16	16	16	16	16	16	16	16	16	16	16	16	16	16	16	16	16	16	16	16	16	16	16
MdPP2ABβ-7	0.00730778	0.203695	-0.124766	.693**	0.363374	0.354377	0.0518843	0.189195	0.130024	0.292663	0.26495	0.136547	-0.22741	0.205378	.700**	-0.138407	0.406658	0.136896	.669**	0.392755	0.135706	.646**	1	.867**	-0.11189	-0.177904	-0.299846	-0.0843465	-0.00936866	.767**	-0.0969661	-0.0822278	0.11023	0.0703513	0.274484	-0.0956622	-0.362077	0.428374	.852**	0.406571	0.198493	0.146726	-0.300319	0.289225	.584*
	0.978571	0.449244	0.645238	0.00289952	0.166533	0.17807	0.848659	0.482823	0.631261	0.271332	0.321342	0.614083	0.396977	0.445425	0.0025575	0.609217	0.118021	0.613169	0.00460677	0.132369	0.616286	0.00684989		1.39584e-05	0.679933	0.509779	0.259192	0.756126	0.97253	0.000532309	0.720908	0.762085	0.684451	0.795714	0.30357	0.724524	0.168165	0.0978349	2.75704e-05	0.118107	0.461155	0.58765	0.258406	0.277263	0.0174656
	16	16	16	16	16	16	16	16	16	16	16	16	16	16	16	16	16	16	16	16	16	16	16	16	16	16	16	16	16	16	16	16	16	16	16	16	16	16	16	16	16	16	16	16	16
MdPP2ABβ-8	-0.0745534	-0.00983483	-0.21804	.680**	.599*	0.478691	-0.00153513	-0.072677	0.0121036	0.361851	0.49562	0.385372	-0.45942	0.0650718	.688**	-0.405536	0.186401	-0.133643	.700**	.555*	-0.0944846	.715**	.867**	1	-0.199687	-0.348727	-0.229248	0.0449403	-0.148992	.668**	-0.2706	-0.111476	0.0386616	-0.0202437	0.256242	-0.193561	-0.299739	.639**	.663**	0.358151	0.255888	0.324156	-0.191459	0.304346	0.320496
	0.783774	0.971164	0.417226	0.00374283	0.0142498	0.0606817	0.995498	0.7891	0.964515	0.16845	0.0509069	0.140457	0.0734132	0.810775	0.00320607	0.119137	0.489429	0.621706	0.00251552	0.0256537	0.727794	0.00184325	1.39584e-05		0.458406	0.185578	0.393069	0.868738	0.58183	0.00470149	0.310739	0.681058	0.886959	0.940682	0.338088	0.472586	0.259371	0.00771922	0.00516555	0.173168	0.33878	0.220629	0.477501	0.251762	0.226186
	16	16	16	16	16	16	16	16	16	16	16	16	16	16	16	16	16	16	16	16	16	16	16	16	16	16	16	16	16	16	16	16	16	16	16	16	16	16	16	16	16	16	16	16	16
MdPP2AB'γ	0.078282	0.288277	-0.278739	-0.192927	-0.368297	-0.426523	0.252979	.630**	-.523*	-0.380736	-0.415914	-.606*	0.210747	-0.423274	-0.165364	.565*	-0.233345	.517*	-0.313135	-0.401055	0.0898902	-0.418564	-0.11189	-0.199687	1	0.0958959	-0.433482	-0.199167	-0.465527	0.188137	-0.231205	-0.165178	-.504*	0.0722632	-0.15987	.498*	0.379004	-0.0615538	0.0880735	0.392703	-0.314371	0.123012	-0.284475	0.482335	0.0552837
	0.773217	0.278912	0.29583	0.474066	0.160436	0.0994531	0.344489	0.0088854	0.0377949	0.145704	0.109092	0.0128229	0.433352	0.102338	0.540512	0.0225591	0.38443	0.0402228	0.23763	0.123667	0.740595	0.106625	0.679933	0.458406		0.723876	0.0934677	0.459602	0.069186	0.485318	0.388927	0.540975	0.0465724	0.790276	0.554232	0.0498436	0.147698	0.820846	0.745675	0.132425	0.235685	0.649927	0.285584	0.05847	0.838861
	16	16	16	16	16	16	16	16	16	16	16	16	16	16	16	16	16	16	16	16	16	16	16	16	16	16	16	16	16	16	16	16	16	16	16	16	16	16	16	16	16	16	16	16	16
MdPP2AB'γ-1	0.348967	0.28847	0.147647	-0.402158	-0.343851	-0.203947	0.488469	0.290485	.613*	-0.211795	-0.0655045	0.00891768	.582*	0.262741	-0.492402	.646**	0.461951	.666**	0.0472485	-0.323694	.845**	-0.140742	-0.177904	-0.348727	0.0958959	1	0.172663	0.427441	.770**	-0.429308	.784**	0.288949	0.397904	0.210051	-0.454358	0.345763	.508*	-.674**	-0.270191	-0.158178	-0.051617	-0.0444353	.509*	-0.17804	0.266886
	0.185255	0.278575	0.585282	0.122541	0.192223	0.448673	0.0548812	0.27508	0.0115653	0.431015	0.809538	0.973852	0.0180872	0.325544	0.052668	0.00691766	0.0716392	0.00485754	0.862055	0.221325	3.85826e-05	0.603132	0.509779	0.185578	0.723876		0.522524	0.0986481	0.000489293	0.0970259	0.000323544	0.277742	0.126923	0.434907	0.077056	0.189599	0.0443443	0.00422827	0.311499	0.558487	0.849431	0.870201	0.0439922	0.50945	0.317684
	16	16	16	16	16	16	16	16	16	16	16	16	16	16	16	16	16	16	16	16	16	16	16	16	16	16	16	16	16	16	16	16	16	16	16	16	16	16	16	16	16	16	16	16	16
MdPP2AB'ε	0.280507	0.0553754	0.177841	-0.386871	0.202998	0.0535351	-0.279757	-0.287062	0.409604	0.167585	0.0187664	0.26958	0.252103	-0.013937	-0.287846	0.150295	0.416588	-0.0580844	-0.0119249	-0.0477361	0.146758	-0.00563447	-0.299846	-0.229248	-0.433482	0.172663	1	.513*	0.302469	-.554*	0.363936	0.0205166	0.166614	0.12232	-0.0304781	0.154278	-0.0673674	-0.112817	-0.443479	-.669**	0.0304117	-0.211686	.535*	-0.302506	-0.132128
	0.29265	0.838597	0.509931	0.138788	0.450832	0.843898	0.293997	0.281033	0.115126	0.535009	0.945004	0.312637	0.346219	0.959144	0.279663	0.578494	0.10846	0.830804	0.965039	0.860644	0.587567	0.983477	0.259192	0.393069	0.0934677	0.522524		0.041931	0.254844	0.0259857	0.165829	0.939883	0.537412	0.651779	0.910785	0.568348	0.804218	0.677413	0.0853247	0.00459969	0.910979	0.431259	0.0325854	0.254784	0.625701
	16	16	16	16	16	16	16	16	16	16	16	16	16	16	16	16	16	16	16	16	16	16	16	16	16	16	16	16	16	16	16	16	16	16	16	16	16	16	16	16	16	16	16	16	16
MdPP2AB'θ	0.0364374	0.0351845	0.0353518	0.0281744	0.396621	0.488552	-0.134114	-0.160271	0.399054	0.391219	0.321171	0.320682	0.305151	0.0135929	0.0523492	0.237493	0.452067	0.263404	0.313701	0.371668	0.151666	0.207145	-0.0843465	0.0449403	-0.199167	0.427441	.513*	1	0.393699	-0.187485	0.387632	0.253034	0.0941355	0.20242	-0.121496	0.0252349	0.113238	-0.0279159	-0.250238	-0.212629	0.208208	0.18514	.516*	-0.280671	0.145623
	0.893426	0.897072	0.896585	0.917506	0.128266	0.0548339	0.620468	0.553224	0.125728	0.134025	0.225155	0.225903	0.250445	0.960152	0.847318	0.375789	0.0787469	0.32428	0.236738	0.156349	0.574994	0.441435	0.756126	0.868738	0.459602	0.0986481	0.041931		0.131359	0.486861	0.137946	0.344381	0.728765	0.45215	0.653989	0.92609	0.67627	0.918261	0.349918	0.429161	0.439041	0.492423	0.0405702	0.292356	0.590492
	16	16	16	16	16	16	16	16	16	16	16	16	16	16	16	16	16	16	16	16	16	16	16	16	16	16	16	16	16	16	16	16	16	16	16	16	16	16	16	16	16	16	16	16	16
MdPP2AB'θ-1	0.20638	0.106279	0.296482	-0.128198	-0.190544	-0.037605	0.286483	-0.0824651	.921**	-0.0588878	0.214824	0.356221	0.212816	.623**	-0.302762	0.242068	.524*	0.248941	0.275925	-0.0398582	.709**	0.235214	-0.00936866	-0.148992	-0.465527	.770**	0.302469	0.393699	1	-0.33627	.823**	.557*	.776**	-0.105188	-0.42733	-0.0614574	0.221583	-.667**	-0.192154	-0.176248	0.304469	-0.0811952	0.41423	-0.428889	0.292995
	0.443159	0.695248	0.264836	0.636101	0.479649	0.89003	0.282048	0.761417	4.19805e-07	0.828496	0.424298	0.175664	0.428746	0.00991197	0.254362	0.366385	0.0373561	0.352503	0.300937	0.883482	0.00210716	0.380523	0.97253	0.58183	0.069186	0.000489293	0.254844	0.131359		0.202858	9.1319e-05	0.0248618	0.000411242	0.698239	0.0987455	0.821123	0.409508	0.00478206	0.475873	0.51379	0.25156	0.764994	0.11068	0.0973889	0.270764
	16	16	16	16	16	16	16	16	16	16	16	16	16	16	16	16	16	16	16	16	16	16	16	16	16	16	16	16	16	16	16	16	16	16	16	16	16	16	16	16	16	16	16	16	16
MdPP2AB'θ-2	-0.417646	-0.0594807	-0.00397364	.750**	0.105378	0.259366	-0.0262806	0.340752	-0.236471	0.0520769	0.0724396	-0.139969	-0.406598	0.074752	.737**	-0.0989945	-0.032061	-0.00195797	.526*	0.370316	-0.244597	.521*	.767**	.668**	0.188137	-0.429308	-.554*	-0.187485	-0.33627	1	-0.476675	0.0318884	-0.0463109	-0.224692	0.203686	-0.288273	-0.195532	0.37244	.839**	.723**	0.151883	0.1678	-.666**	0.201144	0.439544
	0.107475	0.826794	0.988347	0.000816117	0.697717	0.332024	0.923035	0.196525	0.377907	0.848103	0.789775	0.605143	0.11808	0.78321	0.0011206	0.715294	0.90617	0.994258	0.0361627	0.15798	0.361242	0.0383426	0.000532309	0.00470149	0.485318	0.0970259	0.0259857	0.486861	0.202858		0.0619311	0.906674	0.864768	0.402796	0.449265	0.278918	0.468001	0.155423	4.92748e-05	0.00153854	0.574441	0.534479	0.00484618	0.455064	0.0884669
	16	16	16	16	16	16	16	16	16	16	16	16	16	16	16	16	16	16	16	16	16	16	16	16	16	16	16	16	16	16	16	16	16	16	16	16	16	16	16	16	16	16	16	16	16
MdPP2AB'θ-3	.592*	0.415603	-0.10351	-0.202821	-0.207738	-0.272849	0.319342	0.13504	.762**	-0.0667534	0.131993	0.215621	0.36919	.637**	-0.352906	.500*	.748**	0.417652	0.164098	-0.0599147	.771**	0.0663986	-0.0969661	-0.2706	-0.231205	.784**	0.363936	0.387632	.823**	-0.476675	1	0.40623	.548*	0.196649	-0.436618	0.269085	0.306535	-.601*	-0.218459	-0.352067	0.341163	0.0507573	0.386105	-0.33911	0.486119
	0.015742	0.109384	0.702845	0.451235	0.440098	0.306576	0.227956	0.618035	0.00059421	0.805971	0.626055	0.42254	0.159347	0.00798362	0.180005	0.0484317	0.000866709	0.107469	0.543662	0.825548	0.000473764	0.806984	0.720908	0.310739	0.388927	0.000323544	0.165829	0.137946	9.1319e-05	0.0619311		0.118446	0.0279698	0.465413	0.0908561	0.313561	0.248194	0.0137942	0.41631	0.181115	0.195951	0.851912	0.13964	0.198831	0.0562363
	16	16	16	16	16	16	16	16	16	16	16	16	16	16	16	16	16	16	16	16	16	16	16	16	16	16	16	16	16	16	16	16	16	16	16	16	16	16	16	16	16	16	16	16	16
MdPP2AB'κ	-0.042661	0.0693593	0.218152	-0.049059	-0.386266	-0.24629	0.211607	0.081998	.542*	-0.329322	0.227435	0.280163	-0.400942	.639**	-0.310696	0.143578	0.157183	-0.169527	0.277265	-0.0255244	0.141072	0.427843	-0.0822278	-0.111476	-0.165178	0.288949	0.0205166	0.253034	.557*	0.0318884	0.40623	1	.691**	-.511*	-.757**	-0.172704	0.198206	-.665**	-0.154692	0.229092	0.290019	-0.0711178	-0.156361	-.525*	0.214544
	0.875346	0.798539	0.416982	0.856819	0.13946	0.357822	0.431434	0.762733	0.0299227	0.212934	0.396924	0.293266	0.123783	0.00772683	0.2415	0.595773	0.560994	0.53022	0.298498	0.925244	0.602274	0.0982972	0.762085	0.681058	0.540975	0.277742	0.939883	0.344381	0.0248618	0.906674	0.118446		0.00302762	0.0429671	0.000691259	0.522424	0.461814	0.00497613	0.567298	0.393399	0.275886	0.793532	0.563072	0.0369691	0.424917
	16	16	16	16	16	16	16	16	16	16	16	16	16	16	16	16	16	16	16	16	16	16	16	16	16	16	16	16	16	16	16	16	16	16	16	16	16	16	16	16	16	16	16	16	16
MdPP2AB'κ-1	0.0482612	-0.0208848	0.346551	0.030724	-0.2884	-0.248287	0.403888	0.0961198	.829**	-0.285136	0.397829	.564*	-0.25042	.828**	-0.238538	0.102623	0.345589	-0.117144	.562*	0.075173	0.434336	.603*	0.11023	0.0386616	-.504*	0.397904	0.166614	0.0941355	.776**	-0.0463109	.548*	.691**	1	-0.423081	-0.443133	-0.118978	0.256177	-.614*	0.0610956	0.0714571	0.3764	0.0630212	0.0174536	-0.407177	0.295579
	0.859125	0.938806	0.188525	0.910068	0.278697	0.353811	0.12079	0.723254	7.12311e-05	0.284417	0.127001	0.0229668	0.349556	7.62043e-05	0.373629	0.705287	0.189837	0.665698	0.0234255	0.782017	0.0927514	0.0134824	0.684451	0.886959	0.0465724	0.126923	0.537412	0.728765	0.000411242	0.864768	0.0279698	0.00302762		0.102512	0.0855984	0.660753	0.338214	0.0113952	0.82216	0.792567	0.150731	0.816642	0.948847	0.117507	0.266363
	16	16	16	16	16	16	16	16	16	16	16	16	16	16	16	16	16	16	16	16	16	16	16	16	16	16	16	16	16	16	16	16	16	16	16	16	16	16	16	16	16	16	16	16	16
MdPP2AB'κ-2	0.226157	0.126076	-0.0695306	-0.157907	0.276254	0.207601	-0.234711	0.0636989	-0.0905129	0.241335	-0.0566822	-0.106745	.633**	-0.221653	0.0952137	0.146831	0.402267	0.292288	-0.111688	-0.0103201	0.086208	-0.243787	0.0703513	-0.0202437	0.0722632	0.210051	0.12232	0.20242	-0.105188	-0.224692	0.196649	-.511*	-0.423081	1	0.327998	0.265067	-0.291517	0.248593	-0.0954341	-.602*	-0.328685	-0.126232	.552*	0.149847	0.0218536
	0.399655	0.641744	0.798051	0.559169	0.300337	0.440408	0.381571	0.814702	0.738857	0.367881	0.834836	0.693971	0.00851598	0.409356	0.725769	0.587379	0.12243	0.271975	0.680482	0.969742	0.750901	0.362884	0.795714	0.940682	0.790276	0.434907	0.651779	0.45215	0.698239	0.402796	0.465413	0.0429671	0.102512		0.21489	0.321119	0.273301	0.353199	0.725157	0.0136468	0.213874	0.641329	0.0265448	0.579641	0.935973
	16	16	16	16	16	16	16	16	16	16	16	16	16	16	16	16	16	16	16	16	16	16	16	16	16	16	16	16	16	16	16	16	16	16	16	16	16	16	16	16	16	16	16	16	16
MdPP2AB'κ-3	-0.174076	-0.109991	-0.0957461	0.447041	.642**	.556*	-0.419494	-0.238248	-0.289258	.681**	0.165825	0.0542987	0.312195	-0.39504	.610*	-0.327529	-0.0371706	0.0428138	0.0287553	0.472697	-0.347944	-0.0236498	0.274484	0.256242	-0.15987	-0.454358	-0.0304781	-0.121496	-0.42733	0.203686	-0.436618	-.757**	-0.443133	0.327998	1	0.00312013	-.527*	.714**	0.398916	-0.0576597	0.0238366	0.247539	0.023141	.502*	-0.0990423
	0.519075	0.685104	0.724291	0.0825505	0.00733631	0.0252246	0.105768	0.374228	0.277206	0.00367723	0.539369	0.841697	0.239117	0.129933	0.0120901	0.215585	0.891294	0.874903	0.915811	0.0644526	0.186635	0.930722	0.30357	0.338088	0.554232	0.077056	0.910785	0.653989	0.0987455	0.449265	0.0908561	0.000691259	0.0855984	0.21489		0.99085	0.0359185	0.0018726	0.125871	0.832025	0.930176	0.35531	0.932209	0.0476989	0.715162
	16	16	16	16	16	16	16	16	16	16	16	16	16	16	16	16	16	16	16	16	16	16	16	16	16	16	16	16	16	16	16	16	16	16	16	16	16	16	16	16	16	16	16	16	16
MdPP2AC	.724**	.758**	-0.43637	-0.372486	-0.0503866	-0.408551	0.458734	.521*	0.0170175	0.0112372	-0.00966745	-0.00207998	0.444848	-0.161979	-0.420238	.620*	0.332213	.593*	-0.0552092	-0.269804	0.410197	-0.153912	-0.0956622	-0.193561	.498*	0.345763	0.154278	0.0252349	-0.0614574	-0.288273	0.269085	-0.172704	-0.118978	0.265067	0.00312013	1	0.255453	-0.0932443	0.0491723	-0.0151631	-0.235938	0.250615	0.0854303	.509*	0.185808
	0.00152646	0.000670952	0.0910612	0.155368	0.852983	0.116155	0.073899	0.0383097	0.950123	0.967054	0.971654	0.9939	0.0842507	0.548948	0.105087	0.010342	0.208703	0.0155335	0.839075	0.31222	0.114549	0.569276	0.724524	0.472586	0.0498436	0.189599	0.568348	0.92609	0.821123	0.278918	0.313561	0.522424	0.660753	0.321119	0.99085		0.339629	0.731244	0.856491	0.955553	0.379015	0.349167	0.753083	0.043862	0.490837
	16	16	16	16	16	16	16	16	16	16	16	16	16	16	16	16	16	16	16	16	16	16	16	16	16	16	16	16	16	16	16	16	16	16	16	16	16	16	16	16	16	16	16	16	16
MdPP2AC-2	0.193794	0.0713823	-0.154094	-0.248296	-.526*	-.502*	.726**	.498*	0.0498647	-.527*	-0.157067	-0.119486	0.0374429	0.178385	-0.428719	.570*	-0.0725729	0.354296	0.0689401	-0.230883	0.463649	-0.155487	-0.362077	-0.299739	0.379004	.508*	-0.0673674	0.113238	0.221583	-0.195532	0.306535	0.198206	0.256177	-0.291517	-.527*	0.255453	1	-0.454753	-0.143866	0.263924	0.0771066	0.310172	-0.0937314	-0.165726	0.206936
	0.472045	0.79278	0.568815	0.353794	0.0363956	0.0473914	0.00146268	0.0497125	0.85449	0.0361491	0.561289	0.659387	0.890502	0.508616	0.0975357	0.0212224	0.789396	0.178176	0.799733	0.389608	0.0704663	0.565283	0.168165	0.259371	0.147698	0.0443443	0.804218	0.67627	0.409508	0.468001	0.248194	0.461814	0.338214	0.273301	0.0359185	0.339629		0.0767669	0.595028	0.323289	0.776541	0.242337	0.729889	0.539615	0.441904
	16	16	16	16	16	16	16	16	16	16	16	16	16	16	16	16	16	16	16	16	16	16	16	16	16	16	16	16	16	16	16	16	16	16	16	16	16	16	16	16	16	16	16	16	16
MdPP2AC-3	-0.0799041	-0.0770478	-0.419037	.520*	.790**	.611*	-0.356355	-0.296334	-.549*	.646**	0.222451	0.0822838	-0.162732	-0.487717	.698**	-.526*	-0.130497	-0.188585	0.138094	.538*	-.521*	0.130442	0.428374	.639**	-0.0615538	-.674**	-0.112817	-0.0279159	-.667**	0.37244	-.601*	-.665**	-.614*	0.248593	.714**	-0.0932443	-0.454753	1	0.396949	0.0756718	0.0286909	0.29712	-0.12054	0.442643	-0.0654712
	0.768636	0.776707	0.106189	0.0387489	0.000273479	0.0118821	0.17549	0.265086	0.0277434	0.00686863	0.407628	0.761928	0.547067	0.0553121	0.00264914	0.036195	0.630009	0.48426	0.610035	0.0317156	0.0386509	0.630153	0.0978349	0.00771922	0.820846	0.00422827	0.677413	0.918261	0.00478206	0.155423	0.0137942	0.00497613	0.0113952	0.353199	0.0018726	0.731244	0.0767669		0.127921	0.780603	0.915999	0.263761	0.656554	0.0859859	0.809634
	16	16	16	16	16	16	16	16	16	16	16	16	16	16	16	16	16	16	16	16	16	16	16	16	16	16	16	16	16	16	16	16	16	16	16	16	16	16	16	16	16	16	16	16	16
MdPP2AC-4	-0.00907351	0.275029	-0.235577	.762**	0.187567	0.186988	0.218141	0.45052	-0.0688648	0.236511	0.155623	-0.016938	-0.179631	0.198803	.696**	0.0410867	0.257146	0.23924	.618*	0.41753	0.0496225	.534*	.852**	.663**	0.0880735	-0.270191	-0.443479	-0.250238	-0.192154	.839**	-0.218459	-0.154692	0.0610956	-0.0954341	0.398916	0.0491723	-0.143866	0.396949	1	.648**	0.225021	0.33638	-.620*	0.356058	.664**
	0.973395	0.302573	0.379767	0.000601732	0.486666	0.488037	0.417005	0.0799044	0.799948	0.377824	0.564939	0.950356	0.505611	0.460439	0.00273009	0.879914	0.336327	0.372182	0.0106557	0.107583	0.85519	0.0332898	2.75704e-05	0.00516555	0.745675	0.311499	0.0853247	0.349918	0.475873	4.92748e-05	0.41631	0.567298	0.82216	0.725157	0.125871	0.856491	0.595028	0.127921		0.00663041	0.40209	0.202702	0.010455	0.175876	0.00499674
	16	16	16	16	16	16	16	16	16	16	16	16	16	16	16	16	16	16	16	16	16	16	16	16	16	16	16	16	16	16	16	16	16	16	16	16	16	16	16	16	16	16	16	16	16
MdPP2AC-5	-0.199056	0.161201	-0.204997	.514*	-0.139795	0.00741028	0.43767	0.413637	-0.21132	-0.0505153	0.0433921	-0.14299	-0.395429	0.0506723	0.311866	0.0755837	-0.259584	0.191076	0.331433	0.174958	-0.0341791	0.305033	0.406571	0.358151	0.392703	-0.158178	-.669**	-0.212629	-0.176248	.723**	-0.352067	0.229092	0.0714571	-.602*	-0.0576597	-0.0151631	0.263924	0.0756718	.648**	1	0.158772	0.358416	-.758**	0.248092	0.372497
	0.459857	0.550894	0.44629	0.0416273	0.605598	0.978271	0.089992	0.111243	0.432075	0.852611	0.873226	0.597297	0.129521	0.852158	0.23964	0.780853	0.331603	0.4784	0.20984	0.516925	0.9	0.250639	0.118107	0.173168	0.132425	0.558487	0.00459969	0.429161	0.51379	0.00153854	0.181115	0.393399	0.792567	0.0136468	0.832025	0.955553	0.323289	0.780603	0.00663041		0.556992	0.172827	0.000666621	0.354202	0.155355
	16	16	16	16	16	16	16	16	16	16	16	16	16	16	16	16	16	16	16	16	16	16	16	16	16	16	16	16	16	16	16	16	16	16	16	16	16	16	16	16	16	16	16	16	16
MdPP2AC-6	0.0495971	-0.0444149	-0.341967	.641**	0.283444	0.0709902	-0.105907	-0.200749	0.419788	0.251382	.575*	0.427486	-0.231006	.588*	0.421378	-0.060897	0.336555	-0.0178119	0.44197	.701**	0.130224	0.455596	0.198493	0.255888	-0.314371	-0.051617	0.0304117	0.208208	0.304469	0.151883	0.341163	0.290019	0.3764	-0.328685	0.0238366	-0.235938	0.0771066	0.0286909	0.225021	0.158772	1	.652**	-0.169567	-0.0152398	0.452551
	0.855264	0.87026	0.194831	0.00747719	0.28741	0.793896	0.696267	0.45597	0.105499	0.347646	0.0199112	0.0986088	0.389349	0.0165148	0.104049	0.82273	0.202452	0.947798	0.08652	0.00245911	0.630732	0.0761529	0.461155	0.33878	0.235685	0.849431	0.910979	0.439041	0.25156	0.574441	0.195951	0.275886	0.150731	0.213874	0.930176	0.379015	0.776541	0.915999	0.40209	0.556992		0.00621059	0.530122	0.955328	0.0783874
	16	16	16	16	16	16	16	16	16	16	16	16	16	16	16	16	16	16	16	16	16	16	16	16	16	16	16	16	16	16	16	16	16	16	16	16	16	16	16	16	16	16	16	16	16
MdPP2AC-7	0.135013	0.102423	-.569*	.535*	0.414209	0.0730415	0.230474	0.107444	0.0503016	0.302541	.678**	0.4633	-0.0542531	0.177867	0.335053	0.0747961	0.116817	0.219548	0.471139	.692**	0.046864	0.367362	0.146726	0.324156	0.123012	-0.0444353	-0.211686	0.18514	-0.0811952	0.1678	0.0507573	-0.0711178	0.0630212	-0.126232	0.247539	0.250615	0.310172	0.29712	0.33638	0.358416	.652**	1	-0.150978	0.466002	0.303413
	0.618105	0.705835	0.0213594	0.0326663	0.1107	0.788065	0.390472	0.692059	0.853228	0.254726	0.00389006	0.0707061	0.841829	0.509869	0.204601	0.783086	0.666581	0.413931	0.0654608	0.00294816	0.863167	0.161582	0.58765	0.220629	0.649927	0.870201	0.431259	0.492423	0.764994	0.534479	0.851912	0.793532	0.816642	0.641329	0.35531	0.349167	0.242337	0.263761	0.202702	0.172827	0.00621059		0.576748	0.0688645	0.253292
	16	16	16	16	16	16	16	16	16	16	16	16	16	16	16	16	16	16	16	16	16	16	16	16	16	16	16	16	16	16	16	16	16	16	16	16	16	16	16	16	16	16	16	16	16
MdPP2AC-8	0.0768004	-0.197992	0.307136	-0.471592	0.287904	0.243571	-0.237604	-0.42226	0.411432	0.161375	0.185236	0.317526	.558*	-0.185424	-0.316626	0.0049661	0.239515	0.12327	-0.142241	-0.100078	0.277821	-0.190016	-0.300319	-0.191459	-0.284475	.509*	.535*	.516*	0.41423	-.666**	0.386105	-0.156361	0.0174536	.552*	0.023141	0.0854303	-0.0937314	-0.12054	-.620*	-.758**	-0.169567	-0.150978	1	-0.033143	-0.399706
	0.777407	0.462309	0.24722	0.065166	0.279562	0.363323	0.375558	0.103251	0.113354	0.550458	0.492195	0.23076	0.024723	0.491747	0.232159	0.985437	0.371616	0.649236	0.599238	0.7123	0.29749	0.480889	0.258406	0.477501	0.285584	0.0439922	0.0325854	0.0405702	0.11068	0.00484618	0.13964	0.563072	0.948847	0.0265448	0.932209	0.753083	0.729889	0.656554	0.010455	0.000666621	0.530122	0.576748		0.903018	0.125054
	16	16	16	16	16	16	16	16	16	16	16	16	16	16	16	16	16	16	16	16	16	16	16	16	16	16	16	16	16	16	16	16	16	16	16	16	16	16	16	16	16	16	16	16	16
MdPP2AC-9	0.13126	0.222645	-0.359865	0.173059	0.372107	0.000961456	0.00332857	0.120798	-0.254799	0.23249	0.229276	0.0411257	0.201047	-0.444949	0.206419	0.0307727	-0.0946135	0.352784	-0.0144769	0.0960529	0.0345207	-0.0256785	0.289225	0.304346	0.482335	-0.17804	-0.302506	-0.280671	-0.428889	0.201144	-0.33911	-.525*	-0.407177	0.149847	.502*	.509*	-0.165726	0.442643	0.356058	0.248092	-0.0152398	0.466002	-0.033143	1	-0.0748478
	0.627993	0.407208	0.170971	0.521557	0.155822	0.99718	0.990239	0.655862	0.340909	0.386222	0.393008	0.879801	0.455287	0.0841724	0.443071	0.909926	0.727436	0.180166	0.957562	0.72344	0.899005	0.924794	0.277263	0.251762	0.05847	0.50945	0.254784	0.292356	0.0973889	0.455064	0.198831	0.0369691	0.117507	0.579641	0.0476989	0.043862	0.539615	0.0859859	0.175876	0.354202	0.955328	0.0688645	0.903018		0.782939
	16	16	16	16	16	16	16	16	16	16	16	16	16	16	16	16	16	16	16	16	16	16	16	16	16	16	16	16	16	16	16	16	16	16	16	16	16	16	16	16	16	16	16	16	16
MdPP2AC-10	0.413059	.552*	-0.398863	.527*	-0.0627182	-0.0620012	0.386526	.561*	0.304266	0.103656	0.0690592	-0.0576789	0.0361652	.578*	0.378042	0.483141	.717**	.507*	.575*	0.307642	.499*	0.411965	.584*	0.320496	0.0552837	0.266886	-0.132128	0.145623	0.292995	0.439544	0.486119	0.214544	0.295579	0.0218536	-0.0990423	0.185808	0.206936	-0.0654712	.664**	0.372497	0.452551	0.303413	-0.399706	-0.0748478	1
	0.111794	0.0266891	0.125926	0.0357445	0.81751	0.819564	0.139172	0.0237734	0.251891	0.702444	0.799394	0.83197	0.894218	0.0190139	0.148813	0.0579888	0.0017822	0.0451574	0.0196852	0.246401	0.0493412	0.112841	0.0174656	0.226186	0.838861	0.317684	0.625701	0.590492	0.270764	0.0884669	0.0562363	0.424917	0.266363	0.935973	0.715162	0.490837	0.441904	0.809634	0.00499674	0.155355	0.0783874	0.253292	0.125054	0.782939
	16	16	16	16	16	16	16	16	16	16	16	16	16	16	16	16	16	16	16	16	16	16	16	16	16	16	16	16	16	16	16	16	16	16	16	16	16	16	16	16	16	16	16	16	16
**. 在 .01 水平（双侧）上显著相关。
*. 在 0.05 水平（双侧）上显著相关。

## Sheet: 简减数据
	PP2A activity	SnRK2.6	MdPP2AA	MdPP2AAβ	MdPP2AAβ-1	MdPP2AAβ-2	MdPP2AB’’-TON2	MdPP2AB’’-TON2-1	MdPP2AB’’α-1	MdPP2AB’’α-2	MdPP2AB’’β	MdPP2AB’’δ	MdPP2AB'β	MdPP2ABβ-1	MdPP2AB'β-1	MdPP2ABβ-2	MdPP2AB'β-2	MdPP2ABβ-3	MdPP2ABβ-4	MdPP2ABβ-5	MdPP2ABβ-6	MdPP2ABβ-7	MdPP2ABβ-8	MdPP2AB'γ	MdPP2AB'γ-1	MdPP2AB'ε	MdPP2AB'θ	MdPP2AB'θ-1	MdPP2AB'θ-2	MdPP2AB'θ-3	MdPP2AB'κ	MdPP2AB'κ-1	MdPP2AB'κ-2	MdPP2AB'κ-3	MdPP2AC	MdPP2AC-2	MdPP2AC-3	MdPP2AC-4	MdPP2AC-5	MdPP2AC-6	MdPP2AC-7	MdPP2AC-8	MdPP2AC-9	MdPP2AC-10	相关指标数
Stomatal aperture	.838**	-.660**	-0.257158	0.00384433	-0.359945	0.456453	0.231335	0.197508	0.126028	-0.00795798	0.0643861	0.209575	0.17521	-0.345062	0.380886	.558*	0.395364	-0.0337071	-0.174395	.546*	-0.0966304	0.00730778	-0.0745534	0.078282	0.348967	0.280507	0.0364374	0.20638	-0.417646	.592*	-0.042661	0.0482612	0.226157	-0.174076	.724**	0.193794	-0.0799041	-0.00907351	-0.199056	0.0495971	0.135013	0.0768004	0.13126	0.413059	7
PP2A activity		-.595*	-0.0798165	-0.0440413	-0.247062	0.45182	0.444012	0.108572	0.195067	-0.0874859	-0.112667	0.223077	0.103085	-0.183539	0.492134	.542*	.556*	0.0383123	-0.150196	0.451747	-0.0108557	0.203695	-0.00983483	0.288277	0.28847	0.0553754	0.0351845	0.106279	-0.0594807	0.415603	0.0693593	-0.0208848	0.126076	-0.109991	.758**	0.0713823	-0.0770478	0.275029	0.161201	-0.0444149	0.102423	-0.197992	0.222645	.552*	6
SnRK2.6			-0.27751	-0.300826	0.0836911	-0.253637	-0.106542	0.300139	-0.349076	-0.160339	0.0118034	0.0911398	0.0211851	-0.178083	-0.0683929	-0.184612	-0.239438	-0.00292436	-0.296724	-0.0636243	0.05435	-0.124766	-0.21804	-0.278739	0.147647	0.177841	0.0353518	0.296482	-0.00397364	-0.10351	0.218152	0.346551	-0.0695306	-0.0957461	-0.43637	-0.154094	-0.419037	-0.235577	-0.204997	-0.341967	-.569*	0.307136	-0.359865	-0.398863	1
MdPP2AA				0.481031	0.496647	-0.158303	-0.0350469	-0.015645	0.482886	0.440428	0.189967	-0.294137	0.271645	.918**	-0.280236	0.170776	-0.0152693	.601*	.828**	-0.200654	.572*	.693**	.680**	-0.192927	-0.402158	-0.386871	0.0281744	-0.128198	.750**	-0.202821	-0.049059	0.030724	-0.157907	0.447041	-0.372486	-0.248296	.520*	.762**	.514*	.641**	.535*	-0.471592	0.173059	.527*	12
MdPP2AAβ					.773**	-0.439279	-.546*	-0.0116613	.864**	.610*	.509*	0.019689	-0.274351	.585*	-0.48965	0.185247	-0.102542	0.30722	.725**	-0.299934	0.335718	0.363374	.599*	-0.368297	-0.343851	0.202998	0.396621	-0.190544	0.105378	-0.207738	-0.386266	-0.2884	0.276254	.642**	-0.0503866	-.526*	.790**	0.187567	-0.139795	0.283444	0.414209	0.287904	0.372107	-0.0627182	11
MdPP2AAβ-1						-0.444103	-.526*	-0.0267057	.800**	0.309471	0.225492	0.0867404	-0.299011	.640**	-0.493023	0.0423751	-0.0680234	0.248301	.604*	-0.33031	0.228214	0.354377	0.478691	-0.426523	-0.203947	0.0535351	0.488552	-0.037605	0.259366	-0.272849	-0.24629	-0.248287	0.207601	.556*	-0.408551	-.502*	.611*	0.186988	0.00741028	0.0709902	0.0730415	0.243571	0.000961456	-0.0620012	8
MdPP2AAβ-2							.600*	0.149139	-0.349208	-0.0235867	0.0434787	-0.0644588	0.299878	-0.392733	0.418116	0.0857014	0.371025	0.266185	-0.256952	.560*	0.104336	0.0518843	-0.00153513	0.252979	0.488469	-0.279757	-0.134114	0.286483	-0.0262806	0.319342	0.211607	0.403888	-0.234711	-0.419494	0.458734	.726**	-0.356355	0.218141	0.43767	-0.105907	0.230474	-0.237604	0.00332857	0.386526	3
MdPP2AB’’-TON2								-0.0856578	-0.476719	-0.289493	-0.357181	0.159864	0.190455	-0.114798	.774**	0.247112	.536*	0.253138	-0.272496	0.362387	0.0644369	0.189195	-0.072677	.630**	0.290485	-0.287062	-0.160271	-0.0824651	0.340752	0.13504	0.081998	0.0961198	0.0636989	-0.238248	.521*	.498*	-0.296334	0.45052	0.413637	-0.200749	0.107444	-0.42226	0.120798	.561*	7
MdPP2AB’’-TON2-1									0.0161713	0.441928	.570*	0.15247	.669**	-0.186661	0.206866	.636**	0.169377	0.459755	0.124393	.622*	0.471796	0.130024	0.0121036	-.523*	.613*	0.409604	0.399054	.921**	-0.236471	.762**	.542*	.829**	-0.0905129	-0.289258	0.0170175	0.0498647	-.549*	-0.0688648	-0.21132	0.419788	0.0503016	0.411432	-0.254799	0.304266	12
MdPP2AB’’α-1										0.405444	0.3029	0.211529	-0.221883	.544*	-0.355245	0.263464	0.0946662	0.159827	.659**	-0.203931	0.15784	0.292663	0.361851	-0.380736	-0.211795	0.167585	0.391219	-0.0588878	0.0520769	-0.0667534	-0.329322	-0.285136	0.241335	.681**	0.0112372	-.527*	.646**	0.236511	-0.0505153	0.251382	0.302541	0.161375	0.23249	0.103656	7
MdPP2AB’’α-2											.922**	-0.23734	0.370097	0.268283	-0.323774	0.23805	-0.204891	.643**	.743**	-0.0830429	.727**	0.26495	0.49562	-0.415914	-0.0655045	0.0187664	0.321171	0.214824	0.0724396	0.131993	0.227435	0.397829	-0.0566822	0.165825	-0.00966745	-0.157067	0.222451	0.155623	0.0433921	.575*	.678**	0.185236	0.229276	0.0690592	7
MdPP2AB’’β												-0.261098	0.40326	0.0294737	-0.348044	0.243935	-0.332964	.604*	.556*	-0.0179043	.708**	0.136547	0.385372	-.606*	0.00891768	0.26958	0.320682	0.356221	-0.139969	0.215621	0.280163	.564*	-0.106745	0.0542987	-0.00207998	-0.119486	0.0822838	-0.016938	-0.14299	0.427486	0.4633	0.317526	0.0411257	-0.0576789	8
MdPP2AB’’δ													-0.270487	-0.152319	.545*	0.35684	.727**	-0.284218	-0.181567	0.432533	-0.496525	-0.22741	-0.45942	0.210747	.582*	0.252103	0.305151	0.212816	-0.406598	0.36919	-0.400942	-0.25042	.633**	0.312195	0.444848	0.0374429	-0.162732	-0.179631	-0.395429	-0.231006	-0.0542531	.558*	0.201047	0.0361652	5
MdPP2AB'β														0.00685875	0.129783	.503*	-0.0987924	.540*	0.256051	0.352067	.563*	0.205378	0.0650718	-0.423274	0.262741	-0.013937	0.0135929	.623**	0.074752	.637**	.639**	.828**	-0.221653	-0.39504	-0.161979	0.178385	-0.487717	0.198803	0.0506723	.588*	0.177867	-0.185424	-0.444949	.578*	11
MdPP2ABβ-1															-0.337571	0.135904	-0.0305291	0.455457	.747**	-0.315294	0.408308	.700**	.688**	-0.165364	-0.492402	-0.287846	0.0523492	-0.302762	.737**	-0.352906	-0.310696	-0.238538	0.0952137	.610*	-0.420238	-0.428719	.698**	.696**	0.311866	0.421378	0.335053	-0.316626	0.206419	0.378042	11
MdPP2AB'β-1																0.458483	.779**	0.0331605	-0.338338	.626**	-0.185222	-0.138407	-0.405536	.565*	.646**	0.150295	0.237493	0.242068	-0.0989945	.500*	0.143578	0.102623	0.146831	-0.327529	.620*	.570*	-.526*	0.0410867	0.0755837	-0.060897	0.0747961	0.0049661	0.0307727	0.483141	10
MdPP2ABβ-2																	0.462498	0.492084	0.242585	.586*	0.381859	0.406658	0.186401	-0.233345	0.461951	0.416588	0.452067	.524*	-0.032061	.748**	0.157183	0.345589	0.402267	-0.0371706	0.332213	-0.0725729	-0.130497	0.257146	-0.259584	0.336555	0.116817	0.239515	-0.0946135	.717**	9
MdPP2AB'β-2																		0.0275537	-0.134358	.707**	-0.235847	0.136896	-0.133643	.517*	.666**	-0.0580844	0.263404	0.248941	-0.00195797	0.417652	-0.169527	-0.117144	0.292288	0.0428138	.593*	0.354296	-0.188585	0.23924	0.191076	-0.0178119	0.219548	0.12327	0.352784	.507*	9
MdPP2ABβ-3																			.619*	0.1659	.926**	.669**	.700**	-0.313135	0.0472485	-0.0119249	0.313701	0.275925	.526*	0.164098	0.277265	.562*	-0.111688	0.0287553	-0.0552092	0.0689401	0.138094	.618*	0.331433	0.44197	0.471139	-0.142241	-0.0144769	.575*	12
MdPP2ABβ-4																				-0.295026	.601*	0.392755	.555*	-0.401055	-0.323694	-0.0477361	0.371668	-0.0398582	0.370316	-0.0599147	-0.0255244	0.075173	-0.0103201	0.472697	-0.269804	-0.230883	.538*	0.41753	0.174958	.701**	.692**	-0.100078	0.0960529	0.307642	13
MdPP2ABβ-5																					-0.0207564	0.135706	-0.0944846	0.0898902	.845**	0.146758	0.151666	.709**	-0.244597	.771**	0.141072	0.434336	0.086208	-0.347944	0.410197	0.463649	-.521*	0.0496225	-0.0341791	0.130224	0.046864	0.277821	0.0345207	.499*	11
MdPP2ABβ-6																						.646**	.715**	-0.418564	-0.140742	-0.00563447	0.207145	0.235214	.521*	0.0663986	0.427843	.603*	-0.243787	-0.0236498	-0.153912	-0.155487	0.130442	.534*	0.305033	0.455596	0.367362	-0.190016	-0.0256785	0.411965	10
MdPP2ABβ-7																							.867**	-0.11189	-0.177904	-0.299846	-0.0843465	-0.00936866	.767**	-0.0969661	-0.0822278	0.11023	0.0703513	0.274484	-0.0956622	-0.362077	0.428374	.852**	0.406571	0.198493	0.146726	-0.300319	0.289225	.584*	8
MdPP2ABβ-8																								-0.199687	-0.348727	-0.229248	0.0449403	-0.148992	.668**	-0.2706	-0.111476	0.0386616	-0.0202437	0.256242	-0.193561	-0.299739	.639**	.663**	0.358151	0.255888	0.324156	-0.191459	0.304346	0.320496	7
MdPP2AB'γ																									0.0958959	-0.433482	-0.199167	-0.465527	0.188137	-0.231205	-0.165178	-.504*	0.0722632	-0.15987	.498*	0.379004	-0.0615538	0.0880735	0.392703	-0.314371	0.123012	-0.284475	0.482335	0.0552837	8
MdPP2AB'γ-1																										0.172663	0.427441	.770**	-0.429308	.784**	0.288949	0.397904	0.210051	-0.454358	0.345763	.508*	-.674**	-0.270191	-0.158178	-0.051617	-0.0444353	.509*	-0.17804	0.266886	10
MdPP2AB'ε																											.513*	0.302469	-.554*	0.363936	0.0205166	0.166614	0.12232	-0.0304781	0.154278	-0.0673674	-0.112817	-0.443479	-.669**	0.0304117	-0.211686	.535*	-0.302506	-0.132128	4
MdPP2AB'θ																												0.393699	-0.187485	0.387632	0.253034	0.0941355	0.20242	-0.121496	0.0252349	0.113238	-0.0279159	-0.250238	-0.212629	0.208208	0.18514	.516*	-0.280671	0.145623	2
MdPP2AB'θ-1																													-0.33627	.823**	.557*	.776**	-0.105188	-0.42733	-0.0614574	0.221583	-.667**	-0.192154	-0.176248	0.304469	-0.0811952	0.41423	-0.428889	0.292995	10
MdPP2AB'θ-2																														-0.476675	0.0318884	-0.0463109	-0.224692	0.203686	-0.288273	-0.195532	0.37244	.839**	.723**	0.151883	0.1678	-.666**	0.201144	0.439544	10
MdPP2AB'θ-3																															0.40623	.548*	0.196649	-0.436618	0.269085	0.306535	-.601*	-0.218459	-0.352067	0.341163	0.0507573	0.386105	-0.33911	0.486119	11
MdPP2AB'κ																																.691**	-.511*	-.757**	-0.172704	0.198206	-.665**	-0.154692	0.229092	0.290019	-0.0711178	-0.156361	-.525*	0.214544	8
MdPP2AB'κ-1																																	-0.423081	-0.443133	-0.118978	0.256177	-.614*	0.0610956	0.0714571	0.3764	0.0630212	0.0174536	-0.407177	0.295579	11
MdPP2AB'κ-2																																		0.327998	0.265067	-0.291517	0.248593	-0.0954341	-.602*	-0.328685	-0.126232	.552*	0.149847	0.0218536	4
MdPP2AB'κ-3																																			0.00312013	-.527*	.714**	0.398916	-0.0576597	0.0238366	0.247539	0.023141	.502*	-0.0990423	8
MdPP2AC																																				0.255453	-0.0932443	0.0491723	-0.0151631	-0.235938	0.250615	0.0854303	.509*	0.185808	7
MdPP2AC-2																																					-0.454753	-0.143866	0.263924	0.0771066	0.310172	-0.0937314	-0.165726	0.206936	7
MdPP2AC-3																																						0.396949	0.0756718	0.0286909	0.29712	-0.12054	0.442643	-0.0654712	15
MdPP2AC-4																																							.648**	0.225021	0.33638	-.620*	0.356058	.664**	10
MdPP2AC-5																																								0.158772	0.358416	-.758**	0.248092	0.372497	6
MdPP2AC-6																																									.652**	-0.169567	-0.0152398	0.452551	5
MdPP2AC-7																																										-0.150978	0.466002	0.303413	5
MdPP2AC-8																																											-0.033143	-0.399706	8
MdPP2AC-9																																												-0.0748478	3
																																													11
**. 在 .01 水平（双侧）上显著相关。
*. 在 0.05 水平（双侧）上显著相关。
