# Supplementary material for: ALA reverses ABA-induced stomatal closure by modulating PP2AC and SnRK2.6 activity in apple leaves
Source: Hortic Res. 2023 Apr 10;10(6):uhad067. doi: 10.1093/hr/uhad067 (PMC10243991; doi:10.1093/hr/uhad067)
Supplement: Web_Material_uhad067 [file web_material_uhad067.zip › Table S4 all primers.xlsx]

## Sheet: RT-qPCR primers
Primer name	Sequence (5' to 3')
MdUBQ-1	CTCCGTGGTGGTTTTTAAGT
MdUBQ-2	GGAGGCAGAAACAGTACCAT
MdPP2ABβ-8-1	TTTGCTCAGAACGGAAGA
MdPP2ABβ-8-2	ATGAACCTGGAAAGTGGC
MdPP2AA-1	CTGGGTGTAGGGTTCTTTGA
MdPP2AA-2	ACTCTTCTGCTAGACGCTTT
MdPP2AB''δ-1	GAAGCAAAGGCAGGTAGG
MdPP2AB’’δ-2	GGATGGAAGAGGTGGAGT
MdPP2ABβ-2-1	TCTGAGTGGTGATGGGTC
MdPP2ABβ-2-2	TGCTGGCTTCTAAGGTTG
MdPP2AB'κ-3-1	CAAATAGCCAGAAGGAGT
MdPP2AB'κ-3-2	GGTTATGTGCGACAAGGT
MdPP2AB'γ-1-1	CTGCCGAGTTTCAGGGAC
MdPP2AB'γ-1-2	CGCCACCATCTTCGTAAT
MdPP2AB'κ-1-1	GTTGTCCTATTGCGTCAC
MdPP2AB'κ-1-2	CTCACCCAAGAACATCAC
MdPP2ABβ-6-1	TTTGGTTGTTCTGAAGGGAG
MdPP2ABβ-6-2	TTGAAGCAGCACAGGCGATT
MdPP2AB'β-1	ACGGGCTCTTTACTTGTGGA
MdPP2AB'β-2	CAGTGACCTTGCGTATTCTT
MdPP2AC-4-1	TACTGCTATCGCTGTGGG
MdPP2AC-4-2	TAATCGGGTGTTCTACGC
MdPP2AB'θ-2-1	CTCTGTTGAAACCGTGAC
MdPP2AB'θ-2-2	TCCATACTTTCGGAGACA
MdPP2ABβ-7-1	TTTGGTTGTTCTGAAGGGAG
MdPP2ABβ-7-2	TTGAAGCAGCACAGGCGATT
MdPP2AC-6-1	TTATGGGAGATTATGTGG
MdPP2AC-6-2	CGTATGTTATCAAGGGTT
MdPP2AC-3-1	GAGGTAAGGGTGCTCTGC
MdPP2AC-3-2	TAGCCACGGTCCACATAA
MdPP2AB'ε-1	TCTGCCTTTATGCCTACGG
MdPP2AB'ε-2	TTGCTCCAATGCCACTTCA
MdPP2AB'θ-1-1	TCCAGGTTCAGGAAGACG
MdPP2AB'θ-1-2	AGGTAGTGCTGGGAGGTG
MdPP2AC-10-1	TGTGACGGTGTTTAGTGC
MdPP2AC-10-2	TGGAGTTCTGCGTGATGT
MdPP2AAβ-2-1	GGACCTCAAATCCATCTC
MdPP2AAβ-2-2	CTTGTGCCATTCCCATTA
MdPP2AC-2-1	TGGCTATGCTCTATGGTA
MdPP2AC-2-2	TTTGTATCTGGGCACTTT
MdPP2AC-9-1	TCGGAGCAACAGGTGAGA
MdPP2AC-9-2	GATTCGCTGAGGATAACG
MdPP2AC-5-1	ACTGTCACGCTTCTGGTC
MdPP2AC-5-2	GGCATTCCCATACTTTCT
MdPP2ABβ-4-1	AGCAATCTGTTTCGGGTGT
MdPP2ABβ-4-2	GCTGGCGTTTGAACTTGTC
MdPP2AB'θ-1	GAACACTCACTTCTACACCCC
MdPP2AB'θ-2	ATCAAAAAGACCTAACAACCT
MdPP2AC-8-1	CTCCGTCGTCCGTTACTT
MdPP2AC-8-2	TTCTCGCACAACACCCTT
MdPP2AB''TON2-1	CTCCGTCGTCCGTTACTT
MdPP2AB''TON2-2	TTCTCGCACAACACCCTT
MdPP2AB''TON2-1-1	GATTACCTTGGCTGATTT
MdPP2AB''TON2-1-2	CTTCTGGTTCCTCCTCTT
MdPP2AAβ-1-1	AGAGTTGGGGGTGTTTAT
MdPP2AAβ-1-2	TCCGTAGTTCCGTTTTTA
MdPP2ABβ-1-1	CATCTTGCTACTGGTGAC
MdPP2ABβ-1-2	GATTTTGTTTATTTTCTC
MdPP2AB''α-1-1	AGACGCAGTAGCAGGGGA
MdPP2AB''α-1-2	CCAGGGGCATTGATAGGA
MdPP2AB'θ-3-1	CACTGACCCGACAAAAAA
MdPP2AB'θ-3-2	TCCTCCAAATCAAATCCT
MdPP2ABβ-3-1	TAATGGCTATCGTCGGGA
MdPP2ABβ-3-2	TGGGCATACACCTTTCGG
MdPP2ABβ-5-1	ATTTCCACCTTTTCCCCT
MdPP2ABβ-5-2	ACAATGCCGCTCTGTCTC
MdPP2AB''α-2-1	TTTGTTTGCTCAGTGGCT
MdPP2AB''α-2-2	TGGTGAAAGTGGAGGTGT
MdPP2AB'κ-2-1	GGGCTCTTATTCCTCTAC
MdPP2AB'κ-2-2	CCTTCTGGCTATTTGTTA
MdPP2AB'β-1-1	ATTGTGAATTTAATTGCTC
MdPP2AB'β-1-2	GTTCTTCTACCTCTCTTGC
MdPP2AB'β-2	ACAATCTGGGTCGGGTAA
MdPP2AB'β-2	AGGACGGCTCCAAATAAA
MdPP2AC-1	CTATTGCTATCGGTGTGG
MdPP2AC-2	GAGTCTTGCGTGTGTTGT
MdPP2AB'κ-1	TAAAGCGAATGCCCCGAA
MdPP2AB'κ-2	GGCTCACCTTGCTAACGA
MdPP2AC-7-1	ATCACGAGAGTCGGCAAA
MdPP2AC-7-2	GCGGCAGATAATCAAAAA
MdPP2AB'γ-1	GATTCTCCATCGCATTTA
MdPP2AB'γ-2	GCTTGTGCTCTTCCTTCA
MdPP2AAβ-1	TGAGGAAACCTGTGTGAG
MdPP2AAβ-2	AGGGTAGGCAATATGAAA
MdPP2AB''β-1	TGAAAGTAGTTAGCGAGC
MdPP2AB''β-2	TTTTTGAAGAGAGATGTG
MdSnRK2.6-1	GGTGAGAAGATAGATGAA
MdSnRK2.6-2	ACAATAGCCAGATGAGTG

## Sheet: Yeast two-hybrid primers
Primer name	Sequence (5' to 3')
BD-MdPP2AC-1	CATATGGCCATGGAGGCCGAATTCATGCCGTCTCATTCGGATC
BD-MdPP2AC-2	CGCTGCAGGTCGACGGATCCTTACAAAAAATAATCGGGAGTCTTGC
AD-MdPP2ABβ-5-1	GCCATGGAGGCCAGTGAATTCATGGGAGTTCAAAACAACAGTCCAAG
AD-MdPP2ABβ-5-2	TGCAGCTCGAGCTCGATGGATCCTTAGTGAGAAACACACATGAAATGTTGT
AD-MdPP2AB'β-1-1	GCCATGGAGGCCAGTGAATTCATGTTTAAGAAGATCATCAAGGGAAACAA
AD-MdPP2AB'β-1-2	TGCAGCTCGAGCTCGATGGATCCTCAGGTCGTAACCATATCCCCTTC
AD-MdPP2AB'β-2-1	GCCATGGAGGCCAGTGAATTCATGCTCACCAAAATCATAAAACGCAG
AD-MdPP2AB'β-2-2	TGCAGCTCGAGCTCGATGGATCCTTAACTAACCAAGACCATATCTTCACC
AD-MdPP2AB'γ-1-1	GCCATGGAGGCCAGTGAATTCATGATAAAAAATATATTGGGTAAAATAC
AD-MdPP2AB'γ-1-2	TGCAGCTCGAGCTCGATGGATCCTCAACTACCTGAAGATGCCCG
AD-MdPP2AB'θ-3-1	GCCATGGAGGCCAGTGAATTCATGATCAAGAATTTATTTGGTAAGCTTCC
AD-MdPP2AB'θ-3-2	TGCAGCTCGAGCTCGATGGATCCTTAGCTTGAAGATGTTTGGATTGGAC
AD-MdPP2AB''TON2-1	GCCATGGAGGCCAGTGAATTCATGTACAGTGGGTCCAGCGAC
AD-MdPP2AB''TON2-2	TGCAGCTCGAGCTCGATGGATCCTTACGATTCTTCTTCTGGTTCCTCTT
AD-MdPP2AB''δ-1	GCCATGGAGGCCAGTGAATTCATGGCTATGGAAATTGTGGTGGAT
AD-MdPP2AB''δ-2	TGCAGCTCGAGCTCGATGGATCCTCAGATCTGGCTGATGAACGCA
AD-MdPP2AC-6-1	GCCATGGAGGCCAGTGAATTCATGGATTCAGTCCCTTCGAACTCA
AD-MdPP2AC-6-2	TGCAGCTCGAGCTCGATGGATCCTTATAGGAAGTAATCAGGTGTTCTTCG
AD-MdPP2AC-10-1	GCCATGGAGGCCAGTGAATTCATGCCACCGCACGCCGATC
AD-MdPP2AC-10-2	TGCAGCTCGAGCTCGATGGATCCTTACAAAAAATAATCTGGAGTTCTGC
AD-MdSnRK2.6	GCCATGGAGGCCAGTGAATTCATGAATCGGTCTGTGCTCAC
AD-MdSnRK2.6	TGCAGCTCGAGCTCGATGGATCCTTAAATTGCATAGACTATCTCTCCGCTG

## Sheet: BiFC primers
Primer name	Sequence (5' to 3')
YNE-MdPP2AC-1	TCAGGCCTGGCGCGCCACTAGTGGATCCATGCCGTCTCATTCGGATC
YNE-MdPP2AC-2	CTCCATCCCGGGAGCGGTACCCTCGAGCAAAAAATAATCGGGAGTCTTGC
YCE-MdPP2AA-1	AGGCCTGGCGCGCCACTAGTGGATCCATGTCTGTGGTTGAGGAACC
YCE-MdPP2AA-2	TACATCCCGGGAGCGGTACCCTCGAGGCTTGACATCATGACATGATCAATTGC
YCE-MdPP2AAβ-1	AGGCCTGGCGCGCCACTAGTGGATCCATGTCTATGGTTGATGAACCGC
YCE-MdPP2AAβ-2	TACATCCCGGGAGCGGTACCCTCGAGGCTTGACATCATGACATGATCAATTGC
YCE-MdPP2ABβ-1-1	AGGCCTGGCGCGCCACTAGTGGATCCATGAACGGTGGCGATGAGG
YCE-MdPP2ABβ-1-2	TACATCCCGGGAGCGGTACCCTCGAGTGCATAGTACATGTACAAGCTGTTAGCAG
YCE-MdPP2ABβ-2-1	AGGCCTGGCGCGCCACTAGTGGATCCATGAACGGGGGCGATGAG
YCE-MdPP2ABβ-2-2	TACATCCCGGGAGCGGTACCCTCGAGTGCATAGTACATGTACAAGCTGTTAG
YCE-SnRK2.6-1	AGGCCTGGCGCGCCACTAGTGGATCCATGAATCGGTCTGTGCTCA
YCE-SnRK2.6-1	TACATCCCGGGAGCGGTACCCTCGAGAATTGCATAGACTATCTCTCCGCTG

## Sheet: LCI primers
Primer name	Sequence (5' to 3')
C-LUC-MdPP2AC-1	CGTACGCGTCCCGGGGCGGTACCATGCCGTCTCATTCGGATCTGG
C-LUC-MdPP2AC-2	GAACGAAAGCTCTGCAGGTCGACTTACAAAAAATAATCGGGAGTCTTGCG
N-LUC-MdPP2AA-1	AACACGGGGGACGAGCTCGGTACCATGTCTGTGGTTGAGGAACCG
N-LUC-MdPP2AA-2	GACGCGTACGAGATCTGGTCGACCTAGCTTGACATCATGACATGATCAA
N-LUC-MdPP2AAβ-1	AACACGGGGGACGAGCTCGGTACCATGTCTATGGTTGATGAACCGCTA
N-LUC-MdPP2AAβ-2	GACGCGTACGAGATCTGGTCGACCTAGCTTGACATCATGACATGATCA
N-LUC-MdPP2ABβ-1-1	AACACGGGGGACGAGCTCGGTACCATGAACGGTGGCGATGAG
N-LUC-MdPP2ABβ-1-2	GACGCGTACGAGATCTGGTCGACTTATGCATAGTACATGTACAAGCTGTT
N-LUC-MdPP2ABβ-2-1	AACACGGGGGACGAGCTCGGTACCATGAACGGGGGCGATGAG
N-LUC-MdPP2ABβ-2-2	GACGCGTACGAGATCTGGTCGACTTATGCATAGTACATGTACAAGCTGTTA
N-LUC-SnRK2.6-1	AACACGGGGGACGAGCTCGGTACCATGAATCGGTCTGTGCTCACAGT
N-LUC-SnRK2.6-2	GACGCGTACGAGATCTGGTCGACAATTGCATAGACTATCTCTCCGCTG

## Sheet: Pull-down primers
Primer name	Sequence (5' to 3')
GST-MdPP2AC-1	TCGGATCTGGTTCCGCGTGGATCCATGCCGTCTCATTCGGATC
GST-MdPP2AC-2	TCAGTCACGATGCGGCCGCTCGAGCAAAAAATAATCGGGAGTCTTGC
His-SnRK2.6-1	ACAGCAAATGGGTCGCGGATCCATGAATCGGTCTGTGCTCACAGT
His-SnRK2.6-2	CTCGAGTGCGGCCGCAAGCTTAATTGCATAGACTATCTCTCCGCTG

## Sheet: Overexpression primers
Primer name	Sequence (5' to 3')
pBI121-MdPP2AC-1	GGAGAGAACACGGGGGACTCTAGAATGCCGTCTCATTCGGATCTGG
pBI121-MdPP2AC-2	GACTGACCACCCGGGGATCCCAAAAAATAATCGGGAGTCTTGCGTG
pBI121-SnRK2.6-1	GGAGAGAACACGGGGGACTCTAGAATGAATCGGTCTGTGCTCAC
pBI121-SnRK2.6-2	GACTGACCACCCGGGGATCCAATTGCATAGACTATCTCTCCGCTG

## Sheet: RNA interference primers
Primer name	Sequence (5' to 3')
CaMV35S	ACGCACAATCCCACTATCCTTC	Note: detection primers
PDK intron	CTTTTATCTTCTTCGTCTTACAC
MdPP2AC (i)-1	GGGGACAAGTTTGTACAAAAAAGCAGGCTAtgccgtctcattcggatctg
MdPP2AC (i)-2	GGGGACCACTTTGTACAAGAAAGCTGGGTagaagcgtgacagtctccacag
MdSnRK2.6 (i)-1	GGGGACAAGTTTGTACAAAAAAGCAGGCTAtgaatcggtctgtgctcacagt
MdSnRK2.6 (i)-2	GGGGACCACTTTGTACAAGAAAGCTGGGTagccagatgagtgggtgttaatattacc
